# Supplementary material for: Genomic Constellation of Human Rotavirus G8 Strains in Brazil over a 13-Year Period: Detection of the Novel Bovine-like G8P[8] Strains with the DS-1-like Backbone
Source: Viruses. 2023 Mar 1;15(3):664. doi: 10.3390/v15030664 (PMC10056101; doi:10.3390/v15030664)
Supplement: Supplementary file 1 [file viruses-15-00664-s001.zip]

Archive with 1 entries (1 files):
- viruses-1984756-supplementary.pdf
